# Supplementary material for: New Oligomeric Dihydrochalcones in the Moss Polytrichum commune: Identification, Isolation, and Antioxidant Activity
Source: Metabolites. 2022 Oct 14;12(10):974. doi: 10.3390/metabo12100974 (PMC9607112; doi:10.3390/metabo12100974)
Supplement: Supplementary file 1 [file metabolites-12-00974-s001.zip]

Archive with 1 entries (1 files):
- metabolites-1962685-supplementary.pdf
